# Supplementary material for: Nutrient Content and Compliance with Sodium Standards in Elementary School Meals in the United States Pre- and Post-COVID-19
Source: Nutrients. 2022 Dec 19;14(24):5386. doi: 10.3390/nu14245386 (PMC9784979; doi:10.3390/nu14245386)
Supplement: Supplementary file 1 [file nutrients-14-05386-s001.zip]

Archive with 1 entries (1 files):
- nutrients-2045563-Supplementary.pdf
